# Supplementary material for: The Changes in Antioxidant Activity of Selected Flavonoids and Caffeine Depending on the Dosage and Form of Thiamine
Source: Molecules. 2021 Aug 3;26(15):4702. doi: 10.3390/molecules26154702 (PMC8347205; doi:10.3390/molecules26154702)
Supplement: Supplementary file 1 [file molecules-26-04702-s001.zip]

Archive with 1 entries (1 files):
- molecules-1297368-supplementary.pdf
